# Supplementary material for: Geraniin Ameliorates Hypertensive Vascular Remodelling in a Diet-Induced Obese Animal Model through Antioxidant and Anti-Inflammatory Effects
Source: Nutrients. 2023 Jun 9;15(12):2696. doi: 10.3390/nu15122696 (PMC10302501; doi:10.3390/nu15122696)
Supplement: Supplementary file 1 [file nutrients-15-02696-s001.zip]

Archive with 1 entries (1 files):
- nutrients-2412898-supplementary.pdf
